# Supplementary material for: Permeation Properties of Water Vapor through Graphene Oxide/Polymer Substrate Composite Membranes
Source: Membranes (Basel). 2023 May 21;13(5):533. doi: 10.3390/membranes13050533 (PMC10222251; doi:10.3390/membranes13050533)
Supplement: Supplementary file 1 [file membranes-13-00533-s001.zip]

Archive with 1 entries (1 files):
- membranes-2381491-supplementary.pdf
